# Supplementary material for: Preclinical Evaluation of Selene-Ethylenelacticamides in Tuberculosis: Effects Against Active, Dormant, and Resistant Mycobacterium Tuberculosis and In Vitro Toxicity Investigation
Source: Microorganisms. 2025 Feb 11;13(2):396. doi: 10.3390/microorganisms13020396 (PMC11858155; doi:10.3390/microorganisms13020396)
Supplement: Supplementary file 1 [file microorganisms-13-00396-s001.zip]

Archive with 1 entries (1 files):
- microorganisms-3454618-supplementary.pdf
